# Supplementary material for: Ru and W isotope systematics in ocean island basalts reveals core leakage
Source: Nature. 2025 May 21;642(8067):376–80. doi: 10.1038/s41586-025-09003-0 (PMC12158778; doi:10.1038/s41586-025-09003-0)
Supplement: Supplementary file 1 — This file contains the Ru isotope data of reference materials measured throughout this study. This includes data for individual analysis of certified reference material OREAS 684 and in-house reference samples EIF-1, 1513 and TM220719 1A. [file 41586_2025_9003_MOESM1_ESM.xlsx]

## Sheet: Extended Data Table 4
	Sample	amount(g)	Ru (ng/g)*	ε96Ru	ε98Ru	ε100Ru	ε102Ru	ε104Ru	total yield (%)					Sample	Sample amount(g)	Ru (ng/g)	ε96Ru	ε98Ru	ε100Ru	ε102Ru	ε104Ru	distillation yield (%)
Certified Reference Material													Peridotite, Eifel
	Bushveld Complex, Merensky Reef, Certified Reference Material													EIF-1	20	3.4 ± 0.4	-0.07	-1.36	0.07	-0.15	-0.22	100
	OREAS 684	5	550	-0.17	0.06	0.06	-0.01	0.05	75.07					EIF-1	20		1.06	0.49	0.04	-0.21	-0.3	98
	dulicate			0.27	0.11	-0.02	-0.23	-0.01						EIF-1	3x20		0.77	0.5	-0.06	-0.05	0.26	68
	dulicate			0.17	-0.4	0.01	-0.05	0.06						dulicate			0.6	0.35	-0.06	0.11	0.58
	OREAS 684	5	550	0.23	0.19	0.01	-0.07	0.02	96.1					dulicate			0.82	-0.19	0.08	0.01	0.36
	dulicate			-0.05	-0.08	0.1	-0.06	-0.2						EIF-1	3x20		0.16	0.19	-0.01	0	0.09	100
	dulicate			-0.326196	-0.200574	0.0320658	-0.0577985	-0.0950279						dulicate			0.6	0.15	0.02	-0.04	-0.01
	dulicate			0.7	-0.02	0.06	0.04	0.1						dulicate			0.53	0.05	0.03	-0.1	-0.16
	dulicate			0.47	-0.15	0.01	0.07	0.16						dulicate			0.3	0.04	0.03	0.01	0.16
	dulicate			1.09	-0.01	-0.03	-0.05	-0.12						dulicate			0.2	-0.1	0.03	-0.02	0.23
	OREAS 684	5	550	-0.12	0.19	-0.17	-0.12	-0.26	92
	dulicate			-0.14	-0.28	-0.03	0.07	0.15						average			0.497	0.012	0.017	-0.044	0.099
	dulicate			0.1	-0.24	-0.04	0.04	0.06						2SD			0.657331	1.01382	0.0903549	0.172093	0.523943
	OREAS 684	5	550	0.22	0.15	-0.1	0.1	0.32	78.1					95% Ci			0.247831	0.382235	0.0340661	0.0648836	0.19754
	dulicate			0.25	0.12	-0.01	0.1	0.37
	OREAS 684	5	550	-0.21	0.19	-0.11	-0.08	-0.19	83.1
	dulicate			-0.06	0.12	-0.06	-0.01	0.09					Picrite, Rhenish Massif
	dulicate			-0.34	0	-0.02	-0.11	-0.22						1513 pikrite*	4x20	0.63 ± 0.11	0.875	2.26	0.04	-0.21	-0.09
	dulicate			-0.22	-0.25	-0.03	-0.12	-0.4						1513 pikrite	4x20		2.95	-0.09	-0.02	0.23	0.64	92
	dulicate			-0.18	-0.04	-0.04	-0.03	-0.04						1513 pikrite	4x20		6.05	0.23	-0.05	0.09	0.3
	OREAS 684		550	0.14	-0.06	-0.1	-0.01	-0.07	-
	dulicate			0.04	-0.26	0.06	0.05	0.13						average			3.29167	0.8	-0.01	0.0366667	0.283333
	OREAS 684		550	-0.03	0.12	-0.04	0.09	0.23	73.1
	dulicate			0.36	-0.56	-0.09	-0.01	0.07
	dulicate			0.26	-0.33	-0.08	0.06	0.29					Isua dunite
	dulicate			-0.27	-0.11	0	-0.13	-0.36						TM220719 1A	3x20	1.7 ± 0.13	1.12	0.31	0.25	0.08	0.07	64
	dulicate			0.04	-0.13	-0.03	-0.16	-0.37						TM220719 1A	3x20		2.18	0.04	0.14	-0.13	-0.08	62
	OREAS 684		550	-0.01	-0.17	-0.17	0.02	0.19	98.9					dulicate			1.35	0.42	0.21	0	-0.01
	dulicate			0.37	-0.19	-0.19	-0.03	0.12
	dulicate			0.37	-0.08	-0.01	0.01	0.19						average			1.55	0.256667	0.2	-0.0166667	-0.00666667
	dulicate			0.36	0.4	-0.01	0.11	0.29
	dulicate			0.42	0.29	-0.03	-0.08	0.21
	dulicate			0.38	0.58	-0.01	0.13	0.48
	OREAS 684		550	0.16	-0.14	-0.09	-0.11	-0.07	87.8
	dulicate			0.18	-0.17	-0.17	-0.12	-0.01
	dulicate			0.08	0.03	0.03	-0.02	0.06
	OREAS 684		550	0.3	0.1	-0.05	-0.13	-0.13	93
	dulicate			0.1	0.15	-0.09	0.09	0.18
	dulicate			0.39	0.14	-0.06	-0.05	0.06
	dulicate			-0.41	-0.72	-0.17	0.06	0.38
	dulicate			1.19	1.32	0.01	0.01	0.56
	dulicate			0.31	-0.07	-0.09	-0.08	-0.15
	dulicate			-0.06	0.42	0	0.05	0.03
	dulicate			0.04	0.52	-0.09	-0.02	-0.01
	dulicate			0.11	0.25	-0.06	0.1	0.22
	OREAS 684	5	550	0.19	-0.09	0.05	-0.14	-0.32	64
	dulicate			0.28	-0.07	-0.05	-0.17	-0.35
	dulicate			0.37	-0.06	-0.15	-0.18	-0.36
	OREAS 684	5	550	0.44	1.25	0.05	-0.07	-0.01	82
	dulicate			0.35	0.98	0.02	0.02	0.13
	dulicate			0.02	1.11	0.02	0.13	0.23
	dulicate			0.23	0.39	-0.14	0.08	0.19
	dulicate			-0.21	-0.14	0.01	0.1	0.16
	dulicate			0	0.01	-0.04	0	0.19
	dulicate			-0.03	0.3	-0.01	0.02	0.21
	dulicate			0.09	-0.31	-0.06	-0.11	-0.19
	dulicate			0.26	-0.24	0	0.03	0.18
	dulicate			-0.04	0.47	0.04	0.01	0.32
	dulicate			0.23	0.09	0.04	0.12	0.25
	dulicate			0.24	0.35	-0.06	-0.01	0.07
	OREAS 684	5	550	0.22	0.24	-0.05	-0.03	0.06	91
	dulicate			0.15	0.08	-0.06	-0.04	-0.04
	dulicate			0.14	-0.05	-0.03	0.08	0.45
	dulicate			0.04	0.09	0.02	0.16	0.36
	dulicate			-0.07	0.49	-0.03	0.01	0.08
	dulicate			0.39	-0.11	-0.06	-0.02	0.13
	dulicate			0.1	-0.11	-0.05	0.02	0.26
	dulicate			0.01	-0.06	-0.07	-0.06	0.05
	dulicate			0.06	-0.34	-0.09	0.03	0.24
	dulicate			0.04	0.48	-0.03	-0.07	0.11
	dulicate			0.2	-0.42	-0.08	-0.06	0.01
	dulicate			-0.05	0.11	-0.08	0.09	0.15
	dulicate			0.1	-0.76	-0.13	0.16	0.27
	average			0.142414	0.0620754	-0.0406658	-0.0089972	0.0721524
	2SD			0.54813	0.764946	0.125409	0.175389	0.42362
	95% CI			0.0644021	0.0898768	0.0147348	0.0206072	0.0497729
* Reference value provided by the manufacturer: https://www.oreas.com/crm/oreas-684/
