# Supplementary material for: Ru and W isotope systematics in ocean island basalts reveals core leakage
Source: Nature. 2025 May 21;642(8067):376–80. doi: 10.1038/s41586-025-09003-0 (PMC12158778; doi:10.1038/s41586-025-09003-0)
Supplement: Supplementary file 2 — Source Data Fig. 1 [file 41586_2025_9003_MOESM2_ESM.xlsx]

## Sheet: Sheet1
		ε100Ru		Error
Réunion	REU 140822-31	0.02	±	0.13	2σ
Galápagos	PAV 030	0.01	±	0.13	2σ
Koolau	KOO-17a	0.06	±	0.13	2σ
Loihi	LO-02-04	0.07	±	0.13	2σ
	LO-02-01	0.06	±	0.13	2σ
	12787 (NMNH 116076 )	0.1	±	0.13	2σ
Kauai	11k (NMNH 88126-11)	0.01	±	0.13	2σ
		0.02	±	0.13	2σ
	average	0.015	±	0.13	2σ
	K-8 (NMNH 113095 44 )	0.12	±	0.13	2σ
		0.21	±	0.13	2σ
	average	0.165	±	0.13	2σ
Kilauea Iki	KI81-1-200.2 (NMNH 116771 22)	0.1	±	0.13	2σ
	KI81-1-238.0 (NMNH 116771 26)	0.07	±	0.13	2σ
	KI81-1-219.8 (NMNH 116771 24)	0.07	±	0.13	2σ
		0.18	±	0.13	2σ
		0.06	±	0.13	2σ
		0.15	±	0.13	2σ
	average	0.11	±	0.04	95% CI
Baffin Island	DI19	0.18	±	0.13	2σ
	CS7	0.02	±	0.13	2σ
	BIPI 36	0.12	±	0.13	2σ
		0.03	±	0.13	2σ
	average	0.075	±	0.13	2σ
	PI /25	-0.01	±	0.13	2σ
	Di /23	-0.01	±	0.13	2σ
	PI /27	0.08	±	0.13	2σ
		0.02	±	0.13	2σ
	average	0.05	±	0.0468429	2σ
OREAS 684		-0.04	±	0.01	95% CI
Eoarchean
Greenland	TM220719	0.21	±	0.13	2σ
		0.14	±	0.13	2σ
		0.25	±	0.13	2σ
Upper mantle
Rhenish Massif	1513 pikrite	-0.05	±	0.13	2σ
		-0.02	±	0.13	2σ
		0.04	±	0.13	2σ
Eifel	EIF -1	0.03	±	0.13	2σ
		0.03	±	0.13	2σ
		0.03	±	0.13	2σ
		0.02	±	0.13	2σ
		-0.01	±	0.13	2σ
		0.08	±	0.13	2σ
		-0.06	±	0.13	2σ
		-0.06	±	0.13	2σ
		0.04	±	0.13	2σ
		0.07	±	0.13	2σ
