# Supplementary material for: Ru and W isotope systematics in ocean island basalts reveals core leakage
Source: Nature. 2025 May 21;642(8067):376–80. doi: 10.1038/s41586-025-09003-0 (PMC12158778; doi:10.1038/s41586-025-09003-0)
Supplement: Supplementary file 3 — Source Data Fig. 2 [file 41586_2025_9003_MOESM3_ESM.xlsx]

## Sheet: Sheet1
		ε94Mo	2SD	ε100Ru	95% CI				ε96Zr	95% CI	ε100Ru	95% CI
	Meteorites
	Mesosiderites average	1.04	0.08	-0.42	0.02			EH	0.136106	0.0610958	-0.0833333	0.0416333
	Acapulcoite-Lorandites average	0.92	0.07	-0.33	0.05			EL	0.173563	0.0348721	-0.08125	0.0473848
	Winonaites (HaH 193)	0.25	0.15	-0.06	0.1			EC average	0.145093	0.0313945	-0.0818182	0.0324725
	Aubrites (Norton County)	0.47	0.05	-0.06	0.03			H	0.349969	0.0305967	-0.29875	0.028766
	Enstatite achondrite (NWA 2526)	0.6	0.13	-0.08	0.15			L	0.282097	0.0452157	-0.28	0.13
	NWA 6112	1.55	0.22	-0.46	0.07			LL	0.282114	0.0345418	-0.045	0.127279
	NWA 1058	1.31	0.11	-0.4	0.07			OC average	0.317	0.02043	-0.296667	0.0252025
	NWA 5363	0.66	0.22	-0.34	0.13			Rumuruti	0.254	0.033	-0.39	0.13
	Dho 1519	0.61	0.14	-0.23	0.15			Winonaite	0.0216814	0.0928746	-0.06	0.1
	NWA 7630	1.01	0.22	-0.31	0.15			Aubrite	0.214077	0.04	-0.06	0.03
	NWA 258 L2	3.18	0.08	-1.71	0.03			Acapulcoite	0.332398	0.0506099	-0.334	0.065
	OC	0.61	0.06	-0.29	0.03			Mesosiderite	0.358203	0.0595185	-0.42	0.02
	EC	0.36	0.05	-0.08	0.04			Pallasites	0.433	0.182	-0.45	0.234379
	IC	0.83	0.28	-0.38	0.13
	IIAB	1.19	0.06	-0.43	0.08
	IIIAB	1.04	0.05	-0.58	0.15
	IIIE	0.94	0.02	-0.51	0.09
	IVA	0.76	0.12	-0.26	0.04
	Gebel Kamil	0.34	0.3	-0.12	0.07
	IAB	0.04	0.1	0	0.03
	BSE	0.04	0.06	0.0107692	0.028286			BSE	0.008	0.0152834	0.0107692	0.028286
	Slope	-0.571± 0.21						Slope	-1.42 ± 0.23
	Intercept	0.145± 0.025						Intercept	0.157 ± 0.064
	Data for ε94Mo-ε100Ru correlation form Hopp et al. (2020)
	Data for ε96Zr-ε100Ru correlation form Render et al. (2022)
	Ru BSE values from this study
