# Supplementary material for: Ru and W isotope systematics in ocean island basalts reveals core leakage
Source: Nature. 2025 May 21;642(8067):376–80. doi: 10.1038/s41586-025-09003-0 (PMC12158778; doi:10.1038/s41586-025-09003-0)
Supplement: Supplementary file 4 — Source Data Fig. 3 [file 41586_2025_9003_MOESM4_ESM.xlsx]

## Sheet: Sheet1
Figure 3b				Figure 3b,c					Figure 3b,d
"CMER"				"bulk core"					"metal -oxides"
fraction added to the mantle	ε100Ru	μ182W		fraction added to the mantle	ε100Ru (Core = 0.3)	ε100Ru (Core = 1.1)	μ182W		fraction added to the mantle	ε100Ru (Core = 1.1)	ε100Ru (Core = 0.3)	μ182W
0	0	0		0	0	0	0		0	0	0	0
5e-07	5e-07	0		5e-07	7e-05	0.00026	-0.004		5e-07	2.7e-05	7e-06	-0.003
1e-06	1e-06	-0.01		1e-06	0.0001	0.00053	-0.009		1e-06	5.3e-05	1.5e-05	-0.005
2e-05	2e-05	-0.11		2e-05	0.003	0.01	-0.17		2e-05	0.00107	0.00029	-0.109
3e-05	3e-05	-0.17		3e-05	0.004	0.016	-0.26		3e-05	0.0016	0.00044	-0.163
0.0001	0.0001	-0.57		0.0001	0.014	0.05	-0.86		0.0001	0.0053	0.0015	-0.54
0.0003	0.0003	-1.7		0.0003	0.039	0.139	-2.6		0.0003	0.016	0.004	-1.62
0.001	0.001	-5.5		0.001	0.1	0.36	-8.3		0.001	0.05	0.014	-5
0.002	0.002	-11		0.002	0.15	0.54	-16		0.002	0.1	0.026	-10
0.003	0.003	-16		0.003	0.18	0.65	-23		0.003	0.14	0.038	-15
0.005	0.005	-25		0.005	0.22	0.78	-36		0.004	0.18	0.049	-20
0.0075	0.007	-36		0.01	0.25	0.91	-62		0.005	0.22	0.059	-24
0.01	0.01	-46		1	0.3	1.1	-220		0.01	0.36	0.1	-44
0.05	0.05	-127							0.05	0.79	0.22	-124
0.1	0.1	-163							1	1.1	0.3	-220
1	1.1	-220
