# Supplementary material for: Ru and W isotope systematics in ocean island basalts reveals core leakage
Source: Nature. 2025 May 21;642(8067):376–80. doi: 10.1038/s41586-025-09003-0 (PMC12158778; doi:10.1038/s41586-025-09003-0)
Supplement: Supplementary file 5 — Source Data Extended Data Fig. 1 [file 41586_2025_9003_MOESM5_ESM.xlsx]

## Sheet: Sheet1
		ε100Ru		95% CI		ε102Ru		95% CI
Upper mantle		0.0107692	±	0.028286		-0.0253846	±	0.0760633
Literature mantle+		0	±	0.02		0	±	0.02
Eoarchean Greenland mantle+		0.22	±	0.04		0.09	±	0.02
Baffin Island		0.05375	±	0.0468429		0.03625	±	0.0383031
Hawaii		0.0914286	±	0.0299054		0.0735714	±	0.0431274
Bushveld		-0.0406658	±	0.0147348		-0.0089972	±	0.0206072
s-process mixing line*		1				0.46
		0				0
		-1				-0.46
+from Fischer-gödde et al. (2020)
*calculated using s-process abundances from Savina et al. (2004)
