# Supplementary material for: Ru and W isotope systematics in ocean island basalts reveals core leakage
Source: Nature. 2025 May 21;642(8067):376–80. doi: 10.1038/s41586-025-09003-0 (PMC12158778; doi:10.1038/s41586-025-09003-0)
Supplement: Supplementary file 6 — Source Data Extended Data Fig. 2 [file 41586_2025_9003_MOESM6_ESM.xlsx]

## Sheet: Sheet1
Fischer-Gödde et al. (2020)			this study			Fischer-Gödde et al. (2020)			this study
Ni/Ru	ε100Ru		Ni/Ru	ε100Ru		Ni/Ru	ε100Ru		Ni/Ru	ε100Ru
2e-06	0.1		1.30533e-05	0.1		2e-06	0.24		1.30533e-05	-0.72
1e-05	-0.03		2.61069e-05	-0.08		1e-05	0.2		2.61069e-05	-0.51
2e-05	0		0.000132414	-0.03		2e-05	0.24		0.000132414	-0.49
0.0001	0.04		0.000268629	-0.07		0.0001	0.09		0.000268629	0.14
0.0002	0		0.00131136	0.05		0.0002	0.19		0.00131136	1.43
0.001	-0.03		0.0026017	0.08		0.001	0.2		0.0026017	2.74
0.002	0		0.0131136	0.79		0.002	0.12		0.0131136	14.69
0.01	0.02		0.000268629	0.02		0.01	0.85		0.000268629	0.17
0.05	0.16		0.00131136	-0.02		0.05	3.72		0.00131136	1.26
0.1	0.44		0.0026017	0.17		0.1	6.63		0.0026017	2.86
0.2	0.81		0.0131136	0.88		0.2	13.58		0.0131136	15.23
0.5	1.87					0.5	33.01
